# Supplementary material for: Nonvolatile Reconfigurable Synthetic Antiferromagnetic Devices Induced by Spin-Orbit Torque for Multifunctional In-Memory Computing
Source: Nanomaterials (Basel). 2026 Apr 7;16(7):444. doi: 10.3390/nano16070444 (PMC13074596; doi:10.3390/nano16070444)
Supplement: Supplementary file 1 [file nanomaterials-16-00444-s001.zip]

Archive with 1 entries (1 files):
- nanomaterials-4225399-supplementary.pdf
